# Supplementary material for: Parasitoid Serpins Evolve Novel Functions to Manipulate Host Homeostasis
Source: Mol Biol Evol. 2023 Dec 7;40(12):msad269. doi: 10.1093/molbev/msad269 (PMC10735303; doi:10.1093/molbev/msad269)
Supplement: msad269_Supplementary_Data [file msad269_supplementary_data.zip]

Archive with 2 entries (2 files):
- Supplemental_figure_MBE-23-0474_final.pdf
- Supplemental_table_MBE-23-0474 wzwR1.docx
